# Supplementary material for: Crystallographic Anisotropy Dependence of Interfacial Sliding Phenomenon in a Cu(16)/Nb(16) ARB (Accumulated Rolling Bonding) Nanolaminate
Source: Nanomaterials (Basel). 2022 Jan 18;12(3):308. doi: 10.3390/nano12030308 (PMC8840588; doi:10.3390/nano12030308)
Supplement: Supplementary file 1 [file nanomaterials-12-00308-s001.zip]

Archive with 8 entries (7 files):
- Supplementary data_18_1_22.pdf
- Sumplementary data _18_1_22/
- Sumplementary data _18_1_22/RD200nm.mp4
- Sumplementary data _18_1_22/RD300nm.mp4
- Sumplementary data _18_1_22/RD400nm.mp4
- Sumplementary data _18_1_22/TD200nm.mp4
- Sumplementary data _18_1_22/TD300nm.mp4
- Sumplementary data _18_1_22/TD360nm.mp4
